# Supplementary material for: Glycan Signatures on Neutrophils in an Equine Model for Autoimmune Uveitis
Source: Biomolecules. 2025 Oct 12;15(10):1444. doi: 10.3390/biom15101444 (PMC12562876; doi:10.3390/biom15101444)
Supplement: Supplementary file 1 [file biomolecules-15-01444-s001.zip]

Archive with 4 entries (4 files):
- RawData ICC.pdf
- RawData WB.pdf
- Suppl Figures.pdf
- Table S1.xlsx
