# Supplementary material for: Glycan Signatures on Neutrophils in an Equine Model for Autoimmune Uveitis
Source: Biomolecules. 2025 Oct 12;15(10):1444. doi: 10.3390/biom15101444 (PMC12562876; doi:10.3390/biom15101444)
Supplement: Supplementary file 1 [file biomolecules-15-01444-s001.zip › Table S1.xlsx]

## Sheet: controls
Table S2. Lectin binding intensities were quantified using mean fluorescence intensity (MFI) , raw data is presented below, further raw MFI data were normalized to respective cells without lectin staining per animal; in case of control 6 and 7 lectin bindung to DSL, JAC, LCA, LEL, PSA, RCA and SNA could not be assesed; all other missing data were excluded because they were identified as outliers
	MFI							normalized MFI
	control 1	control 2	control 3	control 4	control 5	control 6	control 7	control 1	control 2	control 3	control 4	control 5	control 6	control 7
AAL	445503	437285	719629	504051	711259	99686.2		222.6	64.5	118.1	81.3	98.9	228
ABL	302051	270227	1.09337e+06	238531	368988	83856.6		150.9	39.9	179.5	38.5	51.3	191.8
ACL		69970.9	111493	42901.4	55346.6	3457.36	12316.6		10.3	18.3	6.9	7.7	7.9	24.4
BanLec	116685	67704.1	89237.1	66963	68705.6	6538.88	14772.8	58.3	10	14.6	10.8	9.6	15	29.2
BPL	118335	131008	162023	61425.2	73560.9	10487.2	24561.5	59.1	19.3	26.6	9.9	10.2	24	48.6
ConA	342168	173032	1.15646e+06	548543	604609	69684.4	178688	170.9	25.5	189.8	88.5	84.1	159.4	353.6
DBA	4581.92	18581.9	7363.1	6971.08	6869.46	549.93	629.33	2.3	2.7	1.2	1.1	1	1.3	1.2
DSL	172003	88953.4	195909	115403	165521			13.1	32.2	18.6	23	5.1
ECL	95060.4	50917	92460.7	35070.2	45541.2	2214.91	13517.7	47.5	7.5	15.2	5.7	6.3	22.5	26.8
GNL	69428.6	68106.1	41561	46821.1	28862.4	9854.58	9153.48	34.7	10	6.8	4.7	4	21	18.1
GSL I	127239	129351	135150	49795.2	86832.9	9188.68	30671	63.6	19.1	27.1	10.3	12.1	16.6	60.7
GSL-I-B4	69716.1	49757.3	136433	35691.7	80607.7	7270.33	25928.3	34.8	7.3	24.2	7	11.2	3.2	51.3
GSL II	4782.33	14697	7619.14	8867.85	7550.16	1401.02		2.4	2.2	1.3	1.4	1	1.3
HHL	18633.3	18587	15623.1	10179.6	9903.58	1350.92	3030.48	9.3	2.7	2.6	1.6	1.4	3.1	6
JAC	108116	64533.5	337724	204089	400619			54	9.5	55.4	32.9	55.7
LCA	182335	74632.4	853908	109352	216453			91.1	11	140.2	17.6	30.1
LEL	131723	89328.7	352014	66706.2	166136			65.8	13.2	57.8	10.8	23.1
LTL	6125.83	19613.2	12159	7277.86	7347.16	621.35	1571.87	3.1	2.9	2	1.2	1	1.4	3.1
MAL-2	34875.6	40372.3	67323.7	24955.3	39604	1985.46	12599.3	17.4	6	11.1	4	5.5	4.5	24.9
NPL	51926	42932	45742.9	28834.5	34991.9	7840.19	14824	25.9	6.3	7.5	4.6	4.9	17.9	29.3
PHA-E	696221	410895	836288	246410	566837	73402.6	190042	347.8	60.6	137.3	39.7	78.8	167.9	376.1
PHA-L	273552	159831	264040	141450	155028	17414	55860.9	136.7	23.6	43.3	22.8	21.6	39.8	110.5
PNA	19376.9	25333.5	152844	80116.1	186120	814.72	14559	9.7	3.7	25.1	12.9	25.9	1.9	28.8
PSA	162886	65038.4	531474	51816.5	97407.6			81.4	9.6	87.2	8.4	13.5
PTL	4411.65	16779.1	6572.39	7343.82	6974.22	575.45	604.14	2.2	2.5	1.1	1.2	1	1.3	1.2
RCA	848832	177967	725316	344769	381234			424	26.3	119.1	55.6	53
SBA	8742.27	15608.2	10841.8	6864.92	7571.85	687.39	1347.91	4.4	2.3	1.8	1.1	1.1	1.6	2.7
SJA	4571.28	15297	7178.42	6734.36	6871.85	583.89	627.93	2.3	2.3	1.2	1.1	1	1.3	1.2
SNA	264642	103104	359452	107576	118345			132.2	15.2	59	17.3	16.5
STL	45214.1	21397.6	50253.1	8054.23	8209.8	1020.76		3.2	8.2	1.3	1.1	2.3	7.2
S-WGA	25157	33837.6	17889.8	11354.1	14874.1	2224.39	4129.47	12.6	5	2.9	1.8	2.1	5.1	8.2
UEA-1	4271.73	16582.3	7456.84	7796	6898.55	1827.99	642.66	2.1	2.4	1.2	1.3	1	4.2	1.3
VVA	9136.74	21843.3	30980.7	10452.8	9819.01	2911.26	2738.82	4.6	3.2	5.1	1.7	1.4	6.7	5.4
WFA	74470	34781.4	43095.8	16291.8	18850.8	3146.86	9000.54	37.2	5.1	7.1	2.6	2.6	7.2	17.8
WGA		132722	367027	63901.2	143547	22158.8	78696.3		19.6	60.2	10.3	20	50.7	155.7

## Sheet: ERU
Table S2. Lectin binding intensities were quantified using mean fluorescence intensity (MFI), raw data were normalized to respective cells without lectin staining per animal; in case of ERU 5 and ERU 6 lectin binding to ABL, DSL, JAC, LCA, LEL, PSA, PTL, RCA, SBA, SJA and SNA could not be assesed; in case of ERU 11 lectin binding to UEA-1 had to be excluded due technical reasons; all other missin…
	MFI											normalized MFI
	ERU 1	ERU 2	ERU 3	ERU 4	ERU 5	ERU 6	ERU 7	ERU 8	ERU 9	ERU 10	ERU 11	ERU 1	ERU 2	ERU 3	ERU 4	ERU 5	ERU 6	ERU 7	ERU 8	ERU 9	ERU 10	ERU 11
AAL	584389	580029	577044	688240	634793	335040	189718	514709	107549	142098	104405	98.2	67.6	74.8	95.6	101.3	58.8	29.8	238.9	315.5	208.6	249
ABL	436033	510096	509194	922996			98738.6	347525	90626.2	125326	71729.6	73.3	59.5	66	128.3			15.5	201.3	278.3	140.8	171.1
ACL	38504.8	53790.3	53598.1	133297	38890.9	35203.2	17813.6	34828.2	4333.67	8192.35	6084.96	6.5	6.3	6.9	18.5	6.2	6.2	2.8	9.6	18.2	14.1	14.5
BanLec	46812.8	74773.3	74375	46816.9	55602.2	27922.7	19937.8	18407.9	5055.6	5873.3	6672.22	7.9	8.7	9.6	6.5	8.9	4.9	3.1	11.2	13	7.5	15.9
BPL	47396.7	68842.1	68024.5	163307	74052.5	50892.1	23481	55004.5	10341.7	14539.8	7036.09	8	8	8.8	22.7	11.8	8.9	3.7	23	32.3	22.3	16.8
ConA	858740	950651	953423	615545	595300	207481	164092	125071	51217.7	114860	64254.9	144.3	110.9	123.5	85.5	95	36.4	25.8	113.8	255	50.7	153.2
DBA	7387.46	8132.26	8201.81	8102.18		6281	6926.94	3626.4	603.6	529.24	492.79	1.2	0.9	1.1	1.1		1.1	1.1	1.3	1.2	1.5	1.2
DSL	121911	114451	114181	104141			18705.4	17592.6	8583.87	7521.99	7624.67	20.5	13.3	14.8	15.5			2.9	19.1	16.7	7.1	18.2
ECL	43666.8	30340.1	29724.8	122472	40230.1	34353.7	10873.4	36158.8	2186.85	3042.33	3536.73	7.3	3.5	3.9	17	6.4	6	1.7	4.9	6.8	14.7	8.4
GNL	14278.9	26073.7	25973.2	236120	38817.9	20960	21855	9271.11	2959.67	5580.47	5033.47	2.4	3	3.4	32.9	6.2	3.7	3.4	6.6	12.4	3.8	12
GSL I	74244.7	67368.4	66216.9	333141	85514.9	48729.8	22197.9	77466.8	5450.17	17005	6571.82	12.5	7.9	8.6	46.3	13.6	8.6	3.5	12.1	37.8	31.4	15.7
GSL-I-B4	49966.1	45146.6	43008.8	286271	65687.2	33864.4	15998.7	57598.5	7381.91	7151.03	9833.92	8.4	5.3	5.6	39.8	10.5	5.9	2.5	16.4	15.9	23.3	23.5
GSL II	7193.94	11647.4	10003.7	8260.1	13763.9	7937.87	9390.42		1423.33	705.79	558.28	1.2	1.4	1.3	1.1	2.2	1.4	1.5		1.6	1.6	1.3
HHL	8747.36	14291.2	14168.5		17193.2	8523.93	7707.95	5742.51	840.9	1464.4	817.45	1.5	1.7	1.8		2.7	1.5	1.2	1.9	3.3	2.3	1.9
JAC	516810	497971	496598	770453			604722	305137	62427.7	41947.6	51675.2	86.8	58.1	64.3	107.1			95.1	138.7	93.1	123.7	123.2
LCA	555195	734852	731731	1.17137e+06			127713	316932	21201.4	107517	38288	93.3	85.7	94.8	162.8			20.1	47.1	238.7	128.4	91.3
LEL	159937	241918	241160	320416			33879.1	151897	31280.8	75114.2	58184	26.9	28.2	31.2	44.5			5.3	69.5	166.8	61.6	138.8
LTL	9633.85	12607.3	10808.1		15500.5	7611.95	7173.42	4412	661.17	801.41	636.62	1.6	1.5	1.4		2.5	1.3	1.1	1.5	1.8	1.8	1.5
MAL-2	56091.1	73826.8	71829.9		57593.1	33012.8	17339.2	30253.2	2293.73	5087.85	5894.31	9.4	8.6	9.3		9.2	5.8	2.7	5.1	11.3	12.3	14.1
NPL	17719.9	25266.3	25176.1		35308.5	15948.1	16051.4	21262	3134.36	7547.44	4295.75	3	2.9	3.3		5.6	2.8	2.5	7	16.8	8.6	10.2
PHA-E	706734	928782	931039	1.05607e+06	692506	625904	86252.4	664321	54505.8	303459	103328	118.8	108.3	120.6	146.8	110.5	109.9	13.6	121.1	673.8	269.2	246.4
PHA-L	106653	109569	109249	253425	211099	71057.1	9573.45	159602	9635.24	26145.5	11571.8	17.9	12.8	14.2	35.2	33.7	12.5	1.5	21.4	58	64.7	27.6
PNA	20437.3	31922.8	31501.9		25044.6	13263.3	8245.58	45393.3	1009	3454.9	1202.28	3.4	3.7	4.1		4	2.3	1.3	2.2	7.7	18.4	2.9
PSA	1.25037e+06	1.39541e+06	1412742	290423			32154.1	151328	3408.13	23427.4	9306.48	210.1	162.7	183	40.4			5.1	7.6	52	61.3	22.2
PTL	7002.71	8904.21	9075.75	7833.67			6815.5	3926.43	653.62	551.13	477.51	1.2	1	1.2	1.1			1.1	1.5	1.2	1.6	1.1
RCA-I	419193	482617	481347	933335			140380	583045	83664.2	84997.6	127093	70.4	56.3	62.4	129.7			22.1	185.8	188.7	236.3	303.1
SBA	8071.93	8504.95	8702.63	40438.8			7068.96	13451.8	625.41	544.22	691.95	1.4	1	1.1	5.6			1.1	1.4	1.2	5.5	1.7
SJA	7146.86	8194.98	8288.58	7786.48			6578.64	3701.72	606.98	502.71	486.7	1.2	1	1.1	1.1			1	1.3	1.1	1.5	1.2
SNA	200556	202922	202588	359379			93606.4	276116	38496.8	75012.2	28503.3	33.7	23.7	26.2	49.9			14.7	85.5	166.5	111.9	68
STL	16517.6	18256.9	18161.7	48180.9	18800	25503.7	7704.42	17951.2	1168.64	1142.78	1363.47	2.8	2.1	2.4	6.7	3	4.5	1.2	2.6	2.5	7.3	3.3
S-WGA	18533.7	13849.6	13822.4	60782.1	31261.9	21641	10341.5	37860	1492.31	3405.66	3961.91	3.1	1.6	1.8	8.4	5	3.8	1.6	3.3	7.6	15.3	9.4
UEA-1	7234.76	7570.87	7754.56	7853.6	13123.6	6569.39	7766.6	3576.66	556.09	550.45		1.2	0.9	1	1.1	2.1	1.2	1.2	1.2	1.2	2.3
VVA	10931.7	14098.2	14036	20268.6	17978.4	8774.25	9580.56	13437.1	885.62	1959.01	2035.47	1.8	1.6	1.8	2.8	2.9	1.5	1.5	2	4.3	5.4	6.8
WFA	23133.7	15982.1	15884.7	71594	28688	23067.4	13086.9	42397.4	1639.76	2592.27	4288.91	3.9	1.9	2.1	9.9	4.6	4.1	2.1	3.6	5.8	17.2	10.2
WGA	123692	181213	180362	493211	336638	195837	68770.1	292968	18863.6	69070.1	34023.6	20.8	21.1	23.4	68.5	53.7	34.4	10.8	41.9	153.4	118.7	81.1
